# Supplementary material for: Bridging taxonomic gaps in microbial community profiling with LSTM-generated synthetic full-length 16S rRNA sequences
Source: ISME Commun. 2026 Apr 23;6(1):ycag112. doi: 10.1093/ismeco/ycag112 (PMC13196590; doi:10.1093/ismeco/ycag112)
Supplement: Supplementary-Material_ycag112 [file supplementary-material_ycag112.zip]

Archive with 2 entries (2 files):
- midas_vs_generated.nwk
- Supplementary_Material_ycag112.pdf
