# Supplementary material for: Bridging taxonomic gaps in microbial community profiling with LSTM-generated synthetic full-length 16S rRNA sequences
Source: ISME Commun. 2026 Apr 23;6(1):ycag112. doi: 10.1093/ismeco/ycag112 (PMC13196590; doi:10.1093/ismeco/ycag112)
Supplement: Supplementary-Material_ycag112 [file supplementary-material_ycag112.zip › midas_vs_generated.nwk]

((((((((((((((((((((((((((((((((((megamonas_generated_1:0.02647,megamonas_generated_3:0.03016):0.02742,megamonas_generated_2:0.00528):0.02921,megamonas_generated_5:0.02937):0.01985,(((megamonas_generated_10:0.01866,megamonas_generated_6:0.0234):0.00827,megamonas_generated_4:0.00343):0.0036,megamonas_generated_8:0.00069):0.00392):0.00635,(Megamonas_midas_2:0,Megamonas_midas_3:0):0.00069):0.00135,((Megamonas_midas_1:0,Megamonas_midas_4:0,Megamonas_midas_5:0,Megamonas_midas_6:0):0.00068,(megamonas_generated_7:0.02531,megamonas_generated_9:0.02653):0.00689):0.00133):0.0519,(((((selenomonas_generated_7:0.00282,selenomonas_generated_4:0.00801):0.00212,selenomonas_generated_9:0.00175):0.00233,selenomonas_generated_6:0.00765):0.00282,((selenomonas_generated_1:0.05027,selenomonas_generated_8:0.00348):0.0244,selenomonas_generated_5:0.00543):0.00579):0.00065,((selenomonas_generated_3:0.07204,selenomonas_generated_10:0.00068):0.03568,selenomonas_generated_2:0.00844):0.00295):0.02327):0.00557,(((Selenomonas_midas_8:0,Selenomonas_midas_10:0):0.0007,Selenomonas_midas_6:0.00069):0.00069,Selenomonas_midas_4:0.00069):0.01051):0.00427,(Selenomonas_midas_1:0,Selenomonas_midas_2:0,Selenomonas_midas_3:0,Selenomonas_midas_5:0,Selenomonas_midas_7:0,Selenomonas_midas_9:0):0.01529):0.01285,((((((((((dialister_generated_7:0.28858,dialister_generated_10:0.23194):0.04916,dialister_generated_2:0.25656):0.03653,dialister_generated_9:0.13618):0.02482,dialister_generated_5:0.12942):0.00292,((dialister_generated_6:0.0739,dialister_generated_4:0.00294):0.00997,dialister_generated_3:0.05324):0.02067):0.00701,(dialister_generated_1:0.03359,dialister_generated_8:0.02852):0.01206):0.0007,Dialister_midas_8:0.00134):0.00673,(Dialister_midas_5:0,Dialister_midas_9:0):0.00123):0.00269,Dialister_midas_10:0.0007):0.00917,((((Dialister_midas_2:0.00068,Dialister_midas_4:0.001):0.00133,Dialister_midas_6:0.00068):0.001,(Dialister_midas_1:0,Dialister_midas_3:0):0.00069):0.00135,Dialister_midas_7:0.00132):0.01197):0.05754):0.01507,((((((Phascolarctobacterium_midas_1:0,Phascolarctobacterium_midas_2:0,Phascolarctobacterium_midas_4:0,Phascolarctobacterium_midas_5:0,Phascolarctobacterium_midas_7:0,Phascolarctobacterium_midas_9:0,Phascolarctobacterium_midas_10:0):0.00069,phascolarctobacterium_generated_5:0.01016):0.00068,((((phascolarctobacterium_generated_10:0.0587,phascolarctobacterium_generated_9:0.04656):0.00696,phascolarctobacterium_generated_8:0.01531):0.01092,(phascolarctobacterium_generated_3:0.04103,phascolarctobacterium_generated_7:0.03443):0.01093):0.00213,(phascolarctobacterium_generated_6:0.05769,phascolarctobacterium_generated_4:0.01618):0.02735):0.00209):0.00504,(phascolarctobacterium_generated_1:0.18586,phascolarctobacterium_generated_2:0.20543):0.07822):0.00174,(Phascolarctobacterium_midas_3:0.00125,Phascolarctobacterium_midas_8:0.01161):0.01292):0.00818,Phascolarctobacterium_midas_6:0.00336):0.04027):0.01324,((((((Pelosinus_midas_4:0,Pelosinus_midas_7:0):0.00069,Pelosinus_midas_10:0.00135):0.00069,Pelosinus_midas_2:0.00069):0.00071,(Pelosinus_midas_3:0.00069,Pelosinus_midas_5:0.0007):0.00212):0.00064,(((Pelosinus_midas_8:0,Pelosinus_midas_9:0):0.00378,Pelosinus_midas_6:0.0007):0.00254,Pelosinus_midas_1:0.0007):0.00574):0.0069,(((((pelosinus_generated_4:0.01541,pelosinus_generated_8:0.02748):0.05801,pelosinus_generated_5:0.03273):0.02797,((pelosinus_generated_1:0.03929,pelosinus_generated_3:0.00718):0.02353,pelosinus_generated_9:0.10088):0.04305):0.0144,pelosinus_generated_7:0.00641):0.0039,((pelosinus_generated_2:0.00451,pelosinus_generated_6:0.00794):0.00316,pelosinus_generated_10:0.01066):0.00315):0.01887):0.02937):0.0418,(((((((((secundilactobacillus_generated_3:0.01864,secundilactobacillus_generated_9:0.04966):0.03745,secundilactobacillus_generated_5:0.04395):0.01706,secundilactobacillus_generated_1:0.02271):0.04064,secundilactobacillus_generated_10:0.01982):0.02102,secundilactobacillus_generated_2:0.00069):0.00216,secundilactobacillus_generated_7:0.00955):0.00212,((secundilactobacillus_generated_6:0.03583,secundilactobacillus_generated_8:0.00068):0.00905,secundilactobacillus_generated_4:0.02462):0.01618):0.0116,((((Secundilactobacillus_midas_1:0,Secundilactobacillus_midas_6:0):0.00279,Secundilactobacillus_midas_3:0.00069):0.00147,(Secundilactobacillus_midas_2:0,Secundilactobacillus_midas_4:0):0.00069):0.00412,(Secundilactobacillus_midas_5:0,Secundilactobacillus_midas_7:0):0.00069):0.0024):0.00484,Secundilactobacillus_midas_8:0.00817):0.09172):0.01716,(((((((desulfosporosinus_generated_10:0.02634,desulfosporosinus_generated_9:0.04737):0.04573,(desulfosporosinus_generated_6:0.02638,desulfosporosinus_generated_2:0.01704):0.02801):0.00414,desulfosporosinus_generated_4:0.01869):0.00519,((desulfosporosinus_generated_1:0.01773,desulfosporosinus_generated_3:0.02843):0.00229,desulfosporosinus_generated_5:0.0436):0.00295):0.00511,(desulfosporosinus_generated_7:0.00069,desulfosporosinus_generated_8:0.01358):0.00641):0.01533,(((((Desulfosporosinus_midas_1:0,Desulfosporosinus_midas_7:0):0.00069,(Desulfosporosinus_midas_4:0.00134,Desulfosporosinus_midas_2:0.00135):0.00069):0.00134,((Desulfosporosinus_midas_5:0,Desulfosporosinus_midas_6:0):0.00134,Desulfosporosinus_midas_3:0.00069):0.00069):0.00156,Desulfosporosinus_midas_9:0.01005):0.00285,Desulfosporosinus_midas_10:0.00585):0.008):0.00572,Desulfosporosinus_midas_8:0.00792):0.03768):0.02398,((((((((((Acetivibrio_midas_2:0,Acetivibrio_midas_7:0):0.00069,Acetivibrio_midas_5:0.00137):0.00069,Acetivibrio_midas_6:0.00069):0.00069,Acetivibrio_midas_4:0.00135):0.00322,(((Acetivibrio_midas_8:0.00262,Acetivibrio_midas_10:0.00392):0.00138,Acetivibrio_midas_3:0.00137):0.00211,Acetivibrio_midas_9:0.00069):0.004):0.00188,Acetivibrio_midas_1:0.02239):0.00147,(((((((acetivibrio_generated_3:0.00171,acetivibrio_generated_10:0.03235):0.01258,acetivibrio_generated_9:0.00659):0.00299,acetivibrio_generated_6:0.00068):0.00652,acetivibrio_generated_2:0.03907):0.00314,acetivibrio_generated_4:0.002):0.00228,((acetivibrio_generated_1:0.042,acetivibrio_generated_8:0.01142):0.015,acetivibrio_generated_5:0.00152):0.00991):0.00112,acetivibrio_generated_7:0.28899):0.01405):0.00362,((((((ruminiclostridium_generated_7:0.00118,ruminiclostridium_generated_8:0.00666):0.00108,ruminiclostridium_generated_4:0.00331):0.00213,((ruminiclostridium_generated_9:0.00155,ruminiclostridium_generated_5:0.00664):0.00155,ruminiclostridium_generated_10:0.00205):0.00192):0.00154,((ruminiclostridium_generated_2:0,ruminiclostridium_generated_3:0,ruminiclostridium_generated_6:0):0.00069,ruminiclostridium_generated_1:0.00069):0.00069):0.04068,Ruminiclostridium_midas_7:0.01274):0.01434,((((((Ruminiclostridium_midas_5:0.00534,Ruminiclostridium_midas_10:0.00631):0.00401,Ruminiclostridium_midas_8:0.0007):0.0132,Ruminiclostridium_midas_2:0.01393):0.00328,((Ruminiclostridium_midas_1:0.00146,Ruminiclostridium_midas_9:0.00069):0.00413,Ruminiclostridium_midas_6:0.00394):0.00796):0.00739,Ruminiclostridium_midas_4:0.04184):0.00379,Ruminiclostridium_midas_3:0.01025):0.00943):0.00338):0.03153,(((((((ruminococcus_generated_5:0.14746,ruminococcus_generated_8:0.12567):0.0597,(ruminococcus_generated_7:0.00522,ruminococcus_generated_10:0.03186):0.00387):0.00263,((ruminococcus_generated_6:0.01885,ruminococcus_generated_3:0.05168):0.00993,ruminococcus_generated_1:0.03218):0.02411):0.00288,ruminococcus_generated_9:0.01702):0.02231,Ruminococcus_midas_6:0.0033):0.02563,(ruminococcus_generated_2:0.1679,ruminococcus_generated_4:0.158):0.0461):0.01033,((((((Ruminococcus_midas_1:0.00069,Ruminococcus_midas_4:0.00069):0.00068,Ruminococcus_midas_7:0.00376):0.0039,Ruminococcus_midas_8:0.00152):0.00548,Ruminococcus_midas_10:0.00654):0.00474,Ruminococcus_midas_5:0.00306):0.01881,((Ruminococcus_midas_3:0.0108,Ruminococcus_midas_9:0.01127):0.00924,Ruminococcus_midas_2:0.02787):0.00183):0.00825):0.04296):0.02102,(((((((((thermoanaerobacterium_generated_8:0.0271,thermoanaerobacterium_generated_9:0.03572):0.02277,thermoanaerobacterium_generated_10:0.0122):0.00442,thermoanaerobacterium_generated_1:0.01013):0.00733,((Thermoanaerobacterium_midas_1:0.0048,Thermoanaerobacterium_midas_3:0.00069):0.01529,thermoanaerobacterium_generated_6:0.00775):0.00412):0.00313,thermoanaerobacterium_generated_7:0.00539):0.00336,thermoanaerobacterium_generated_3:0.01361):0.00296,((thermoanaerobacterium_generated_4:0.01584,thermoanaerobacterium_generated_2:0.00375):0.00328,thermoanaerobacterium_generated_5:0.03513):0.00372):0.00524,Thermoanaerobacterium_midas_10:0.0012):0.00416,(((((Thermoanaerobacterium_midas_5:0.00139,Thermoanaerobacterium_midas_7:0.00069):0.00069,Thermoanaerobacterium_midas_4:0.00138):0.00069,Thermoanaerobacterium_midas_2:0.00138):0.00069,(Thermoanaerobacterium_midas_8:0,Thermoanaerobacterium_midas_9:0):0.00069):0.00069,Thermoanaerobacterium_midas_6:0.00654):0.00118):0.07077):0.01122):0.01378,(((((((((((((((roseburia_generated_6:0.10939,roseburia_generated_9:0.02674):0.04015,roseburia_generated_1:0.02772):0.01279,roseburia_generated_2:0.00242):0.0026,(roseburia_generated_3:0.01059,roseburia_generated_5:0.00192):0.00131):0.00212,(((roseburia_generated_7:0.00155,roseburia_generated_10:0.00069):0.0012,roseburia_generated_8:0.0007):0.00113,roseburia_generated_4:0.00553):0.00129):0.00069,(Roseburia_midas_1:0,Roseburia_midas_10:0):0.00069):0.00069,(Roseburia_midas_8:0.00138,Roseburia_midas_3:0.00069):0.00069):0.00068,((Roseburia_midas_4:0,Roseburia_midas_5:0):0.0007,Roseburia_midas_9:0.00069):0.00248):0.00256,Roseburia_midas_2:0.00769):0.00451,Roseburia_midas_6:0.0047):0.00531,Roseburia_midas_7:0.01431):0.00705,((((((((((coprococcus_generated_10:0.0146,coprococcus_generated_9:0.04488):0.02436,coprococcus_generated_2:0.03716):0.05112,coprococcus_generated_7:0.09543):0.03508,coprococcus_generated_1:0.01338):0.00605,coprococcus_generated_6:0.01042):0.00374,coprococcus_generated_5:0.002):0.00553,coprococcus_generated_4:0.00068):0.00069,(coprococcus_generated_3:0,coprococcus_generated_8:0):0.00069):0.00175,((Coprococcus_midas_1:0,Coprococcus_midas_2:0,Coprococcus_midas_4:0):0.00069,Coprococcus_midas_7:0.00069):0.01968):0.01356,((Coprococcus_midas_9:0.00136,Coprococcus_midas_10:0.00069):0.00206,(Coprococcus_midas_3:0.00196,Coprococcus_midas_6:0.00591):0.00263):0.00751):0.01552):0.00756,((((((((anaerocolumna_generated_1:0,anaerocolumna_generated_3:0,anaerocolumna_generated_4:0,anaerocolumna_generated_6:0):0.00069,(anaerocolumna_generated_2:0,anaerocolumna_generated_8:0,anaerocolumna_generated_10:0):0.00083):0.00092,anaerocolumna_generated_9:0.00069):0.01088,(anaerocolumna_generated_5:0.00066,anaerocolumna_generated_7:0.07176):0.0092):0.00432,(Anaerocolumna_midas_6:0.0039,Anaerocolumna_midas_5:0.00391):0.00069):0.00137,((Anaerocolumna_midas_1:0,Anaerocolumna_midas_2:0,Anaerocolumna_midas_3:0):0.00069,Anaerocolumna_midas_4:0.0039):0.00067):0.00432,Anaerocolumna_midas_7:0.00899):0.01077,(Coprococcus_midas_5:0,Coprococcus_midas_8:0):0.03341):0.00158):0.02632,((((((((((cellulosilyticum_generated_5:0.00486,cellulosilyticum_generated_7:0.04436):0.10681,cellulosilyticum_generated_9:0.09949):0.04145,(cellulosilyticum_generated_4:0.01561,cellulosilyticum_generated_8:0.00659):0.06639):0.04376,cellulosilyticum_generated_3:0.06937):0.02304,cellulosilyticum_generated_1:0.0045):0.00257,(cellulosilyticum_generated_10:0.02421,cellulosilyticum_generated_6:0.01574):0.02252):0.00465,cellulosilyticum_generated_2:0.00069):0.01073,((((Cellulosilyticum_midas_7:0,Cellulosilyticum_midas_10:0):0.00069,Cellulosilyticum_midas_2:0.00069):0.00069,Cellulosilyticum_midas_5:0.00069):0.00068,Cellulosilyticum_midas_4:0.01045):0.00213):0.00123,(Cellulosilyticum_midas_6:0.00069,Cellulosilyticum_midas_9:0.00137):0.00315):0.00171,((Cellulosilyticum_midas_3:0.00388,Cellulosilyticum_midas_8:0.00264):0.00503,Cellulosilyticum_midas_1:0.00069):0.01409):0.0592):0.02327,((((((alkaliphilus_generated_7:0.00156,alkaliphilus_generated_8:0.00069):0.05152,alkaliphilus_generated_6:0.0518):0.02761,((alkaliphilus_generated_2:0.00852,alkaliphilus_generated_1:0.00247):0.00257,alkaliphilus_generated_3:0.00198):0.00266):0.00212,alkaliphilus_generated_4:0.00069):0.00212,((alkaliphilus_generated_10:0.00069,alkaliphilus_generated_9:0.00085):0.00088,alkaliphilus_generated_5:0.00069):0.00207):0.00653,((((((Alkaliphilus_midas_7:0.00069,Alkaliphilus_midas_9:0.00069):0.01456,Alkaliphilus_midas_10:0.01845):0.00946,(Alkaliphilus_midas_3:0,Alkaliphilus_midas_8:0):0.0054):0.01599,(Alkaliphilus_midas_2:0.01974,Alkaliphilus_midas_6:0.02492):0.02142):0.01133,Alkaliphilus_midas_4:0.03794):0.01627,(Alkaliphilus_midas_1:0.01067,Alkaliphilus_midas_5:0.02584):0.01482):0.0168):0.06226):0.02948):0.01566,((((((((((((((((tessaracoccus_generated_2:0.00069,tessaracoccus_generated_4:0.00082):0.00469,(tessaracoccus_generated_7:0.00621,tessaracoccus_generated_8:0.00383):0.00289):0.00755,((tessaracoccus_generated_10:0.00338,tessaracoccus_generated_5:0.04878):0.00195,tessaracoccus_generated_9:0.01707):0.00205):0.0061,((tessaracoccus_generated_1:0.00631,tessaracoccus_generated_3:0.01827):0.00081,tessaracoccus_generated_6:0.00069):0.01327):0.0022,Tessaracoccus_midas_10:0.00408):0.00145,Tessaracoccus_midas_3:0.00601):0.00068,(Tessaracoccus_midas_1:0.01139,Tessaracoccus_midas_9:0.00423):0.00236):0.00781,Tessaracoccus_midas_2:0.00249):0.00275,(Tessaracoccus_midas_6:0.00137,Tessaracoccus_midas_5:0.00069):0.00069):0.00251,Tessaracoccus_midas_8:0.00068):0.00391,Tessaracoccus_midas_7:0.02094):0.00142,Tessaracoccus_midas_4:0.0027):0.03205,(((((((((((microbacterium_generated_1:0.00798,microbacterium_generated_3:0.00069):0.02396,microbacterium_generated_10:0.0056):0.00323,(microbacterium_generated_8:0.00301,microbacterium_generated_5:0.00243):0.00644):0.00826,microbacterium_generated_9:0.01319):0.00576,((microbacterium_generated_2:0.00069,microbacterium_generated_4:0.01032):0.00556,microbacterium_generated_7:0.03317):0.01001):0.01415,microbacterium_generated_6:0.01027):0.00682,Microbacterium_midas_1:0.00263):0.0026,(Microbacterium_midas_6:0.00069,Microbacterium_midas_8:0.00069):0.0051):0.00069,((Microbacterium_midas_4:0.00069,Microbacterium_midas_5:0.00069):0.00769,Microbacterium_midas_7:0.00069):0.00135):0.00394,((Microbacterium_midas_9:0,Microbacterium_midas_10:0):0.00069,Microbacterium_midas_3:0.00519):0.00069):0.00246,Microbacterium_midas_2:0.00409):0.04101):0.0157,(((((((((nocardioides_generated_4:0.19822,nocardioides_generated_10:0.00749):0.00254,nocardioides_generated_9:0.0007):0.00203,(nocardioides_generated_5:0.03904,nocardioides_generated_6:0.01695):0.01082):0.00399,((nocardioides_generated_1:0.00068,nocardioides_generated_2:0.00783):0.00199,nocardioides_generated_7:0.01679):0.00813):0.00068,(nocardioides_generated_3:0.02929,nocardioides_generated_8:0.02718):0.01279):0.01357,(Nocardioides_midas_5:0.00581,Nocardioides_midas_9:0.00394):0.00402):0.00069,Nocardioides_midas_7:0.00069):0.00438,(((((Nocardioides_midas_1:0,Nocardioides_midas_10:0):0.00069,Nocardioides_midas_3:0.00376):0.01161,Nocardioides_midas_8:0.01891):0.00756,Nocardioides_midas_6:0.00461):0.01014,Nocardioides_midas_4:0.00278):0.01052):0.0101,Nocardioides_midas_2:0.00348):0.02907):0.01569,((((((gordonia_generated_3:0,gordonia_generated_4:0,gordonia_generated_5:0,gordonia_generated_6:0,gordonia_generated_8:0,gordonia_generated_9:0,gordonia_generated_10:0):0.00069,gordonia_generated_7:0.00509):0.0036,(gordonia_generated_1:0.04069,gordonia_generated_2:0.02656):0.01297):0.00166,(((((((Gordonia_midas_1:0.00137,Gordonia_midas_3:0.00069):0.00388,Gordonia_midas_2:0.0065):0.00068,Gordonia_midas_6:0.00137):0.00137,(Gordonia_midas_7:0.0039,Gordonia_midas_9:0.00262):0.00261):0.00379,Gordonia_midas_4:0.00068):0.00369,Gordonia_midas_8:0.00649):0.00069,Gordonia_midas_10:0.00137):0.00136):0.00132,Gordonia_midas_5:0.0007):0.01824,(((((((dietzia_generated_3:0.13002,dietzia_generated_5:0.05253):0.03437,dietzia_generated_6:0.13509):0.00698,(dietzia_generated_10:0.05267,dietzia_generated_7:0.03651):0.01083):0.00156,dietzia_generated_9:0.04081):0.00765,((dietzia_generated_2:0.00116,dietzia_generated_4:0.05278):0.02182,dietzia_generated_1:0.01125):0.02772):0.00155,(((dietzia_generated_8:0.02137,Dietzia_midas_3:0.00069):0.00069,Dietzia_midas_9:0.00137):0.00069,Dietzia_midas_2:0.00069):0.0007):0.00068,(((Dietzia_midas_4:0,Dietzia_midas_5:0,Dietzia_midas_7:0,Dietzia_midas_8:0,Dietzia_midas_10:0):0.0026,Dietzia_midas_6:0.00894):0.00135,Dietzia_midas_1:0.00262):0.00083):0.02039):0.01765):0.08392,(((((((((((((methanobacterium_generated_3:0,methanobacterium_generated_9:0):0.02633,methanobacterium_generated_6:0.07049):0.02809,methanobacterium_generated_1:0.12862):0.01469,methanobacterium_generated_7:0.00113):0.01344,(methanobacterium_generated_4:0.01207,methanobacterium_generated_8:0.00069):0.03186):0.00604,methanobacterium_generated_10:0.011):0.01508,methanobacterium_generated_2:0.0087):0.00134,methanobacterium_generated_5:0.00511):0.00984,((((Methanobacterium_midas_8:0.0065,Methanobacterium_midas_5:0.00742):0.00216,Methanobacterium_midas_2:0.00817):0.00556,Methanobacterium_midas_3:0.01676):0.00784,((Methanobacterium_midas_6:0,Methanobacterium_midas_7:0):0.00731,Methanobacterium_midas_4:0.00233):0.00497):0.0073):0.00901,Methanobacterium_midas_1:0.01807):0.01571,(((((((methanothermobacter_generated_2:0.03359,methanothermobacter_generated_1:0.02022):0.02171,methanothermobacter_generated_10:0.03332):0.01291,methanothermobacter_generated_8:0.00605):0.00188,methanothermobacter_generated_9:0.0233):0.00868,(((methanothermobacter_generated_5:0.02769,methanothermobacter_generated_4:0.01631):0.0124,methanothermobacter_generated_7:0.04658):0.00357,(methanothermobacter_generated_6:0.01958,methanothermobacter_generated_3:0.01112):0.00755):0.01632):0.00064,Methanothermobacter_midas_2:0.00237):0.00068,(((((Methanothermobacter_midas_4:0,Methanothermobacter_midas_6:0):0.0007,Methanothermobacter_midas_5:0.00148):0.00146,Methanothermobacter_midas_1:0.00069):0.02001,Methanothermobacter_midas_7:0.00288):0.00154,Methanothermobacter_midas_3:0.00069):0.00124):0.01537):0.68968,((((((((treponema_generated_7:1.12325,treponema_generated_8:0.88247):0.0835,treponema_generated_9:0.44409):0.0566,((treponema_generated_10:0.14682,treponema_generated_5:0.17938):0.03933,treponema_generated_3:0.10727):0.22216):0.07236,treponema_generated_4:3.68341):0.00297,treponema_generated_1:2.21604):0.01701,(((((Treponema_midas_1:0.00106,Treponema_midas_4:0.03059):0.01293,Treponema_midas_6:0.01744):0.01234,Treponema_midas_3:0.01777):0.00818,Treponema_midas_10:0.01331):0.02534,(Treponema_midas_7:0.00068,Treponema_midas_8:0.00335):0.02016):0.01506):0.01138,((Treponema_midas_9:0.0328,Treponema_midas_5:0.01096):0.00409,Treponema_midas_2:0.00604):0.03287):0.03897,(treponema_generated_2:2.87446,treponema_generated_6:2.70953):0.15331):0.07092):0.05226,((((((((dyadobacter_generated_4:0.00764,dyadobacter_generated_2:0.00632):0.00329,(dyadobacter_generated_7:0.00861,dyadobacter_generated_3:0.00426):0.00646):0.00329,(dyadobacter_generated_5:0.01005,dyadobacter_generated_9:0.02513):0.00333):0.01082,dyadobacter_generated_10:0.00641):0.00685,(dyadobacter_generated_6:0.00825,dyadobacter_generated_8:0.02299):0.00932):0.01063,dyadobacter_generated_1:0.05705):0.00111,((((Dyadobacter_midas_3:0.01572,Dyadobacter_midas_6:0.0014):0.0039,Dyadobacter_midas_1:0.00138):0.006,Dyadobacter_midas_4:0.00897):0.0046,Dyadobacter_midas_7:0.00197):0.00203):0.00142,(((Dyadobacter_midas_2:0.00069,Dyadobacter_midas_5:0.00069):0.00625,(Dyadobacter_midas_9:0,Dyadobacter_midas_10:0):0.00069):0.00069,Dyadobacter_midas_8:0.00261):0.00131):0.20192):0.03311):0.01189):0.02347,((((((((((((((((((((((Rhodoferax_midas_7:0,Rhodoferax_midas_8:0,Rhodoferax_midas_10:0):0.00069,Rhodoferax_midas_1:0.00132):0.0007,((rhodoferax_generated_7:0.05349,rhodoferax_generated_9:0.04329):0.01991,rhodoferax_generated_4:0.00985):0.00157):0.00139,((Rhodoferax_midas_6:0.00073,rhodoferax_generated_5:0.02316):0.00068,Rhodoferax_midas_4:0.00249):0.00131):0.00141,Rhodoferax_midas_5:0.00069):0.0014,Rhodoferax_midas_2:0.00069):0.00069,(Rhodoferax_midas_3:0,Rhodoferax_midas_9:0):0.00251):0.01617,Comamonas_midas_9:0.00171):0.00447,((((((comamonas_generated_2:0.02345,comamonas_generated_5:0.02147):0.01047,comamonas_generated_1:0.01956):0.00432,comamonas_generated_4:0.04076):0.00496,comamonas_generated_10:0.04023):0.00399,comamonas_generated_7:0.03016):0.00417,Comamonas_midas_6:0.00292):0.00164):0.00221,Comamonas_midas_1:0.00066):0.00527,Comamonas_midas_5:0.02179):0.00068,Hydrogenophaga_midas_9:0.0007):0.00401,Hydrogenophaga_midas_3:0.00253):0.0027,(((((((rhodoferax_generated_1:0.15867,rhodoferax_generated_2:0.05302):0.02824,rhodoferax_generated_8:0.1314):0.02225,((rhodoferax_generated_3:0,rhodoferax_generated_6:0):0.15439,rhodoferax_generated_10:0.17712):0.02237):0.02913,(comamonas_generated_9:0.00112,comamonas_generated_3:0.05018):0.08596):0.01309,(hydrogenophaga_generated_10:0.01199,hydrogenophaga_generated_9:0.00364):0.00237):0.00207,((hydrogenophaga_generated_1:0.08734,hydrogenophaga_generated_5:0.0347):0.02914,hydrogenophaga_generated_2:0.04901):0.01221):0.00399,((((comamonas_generated_6:0.04523,comamonas_generated_8:0.02776):0.03811,hydrogenophaga_generated_7:0.01629):0.01327,((hydrogenophaga_generated_3:0.04556,hydrogenophaga_generated_4:0.02079):0.01155,hydrogenophaga_generated_8:0.02996):0.00712):0.01604,hydrogenophaga_generated_6:0.00266):0.01063):0.00068):0.00068,((((Hydrogenophaga_midas_4:0,Hydrogenophaga_midas_6:0,Hydrogenophaga_midas_8:0):0.00254,Hydrogenophaga_midas_5:0.00069):0.00152,(Hydrogenophaga_midas_1:0,Hydrogenophaga_midas_2:0):0.00113):0.00133,Hydrogenophaga_midas_7:0.00359):0.00068):0.00705,Hydrogenophaga_midas_10:0.00068):0.01287,(((((Comamonas_midas_4:0.00134,Comamonas_midas_7:0.00069):0.00069,Comamonas_midas_3:0.00132):0.00636,Comamonas_midas_2:0.0013):0.002,Comamonas_midas_10:0.00081):0.0033,Comamonas_midas_8:0.00165):0.0071):0.02724,(((((((((dechloromonas_generated_6:0.06609,dechloromonas_generated_9:0.15616):0.06136,dechloromonas_generated_7:0.06146):0.03415,dechloromonas_generated_1:0.06942):0.02607,((dechloromonas_generated_3:0.00069,dechloromonas_generated_4:0.00799):0.00394,dechloromonas_generated_10:0.02239):0.00778):0.01366,(dechloromonas_generated_8:0.00795,dechloromonas_generated_2:0.01441):0.00336):0.00296,dechloromonas_generated_5:0.0008):0.03291,(((((Dechloromonas_midas_1:0.00378,Dechloromonas_midas_10:0.00069):0.00069,Dechloromonas_midas_3:0.00069):0.0032,(Dechloromonas_midas_4:0.00069,Dechloromonas_midas_6:0.00373):0.00069):0.00131,((Dechloromonas_midas_5:0.00069,Dechloromonas_midas_7:0.00133):0.00182,Dechloromonas_midas_9:0.00206):0.00132):0.00268,Dechloromonas_midas_2:0.00307):0.00257):0.00415,Dechloromonas_midas_8:0.00789):0.01555,(((((Azoarcus_midas_3:0,Azoarcus_midas_4:0,Azoarcus_midas_8:0,Azoarcus_midas_10:0):0.00246,Azoarcus_midas_1:0.0007):0.00414,Azoarcus_midas_9:0.0123):0.00143,(((Azoarcus_midas_6:0.0115,Azoarcus_midas_7:0.00251):0.00495,Azoarcus_midas_5:0.00395):0.00799,Azoarcus_midas_2:0.00832):0.00069):0.00245,((((((azoarcus_generated_2:0,azoarcus_generated_5:0):0.00498,(azoarcus_generated_3:0,azoarcus_generated_8:0):0.02732):0.04812,(azoarcus_generated_9:0.15876,azoarcus_generated_1:0.00222):0.03337):0.08409,azoarcus_generated_6:0.04906):0.03136,(azoarcus_generated_7:0.0457,azoarcus_generated_4:0.01724):0.0013):0.00186,azoarcus_generated_10:0.00293):0.02095):0.01267):0.00919):0.01763,(((((((((((vitreoscilla_generated_2:0.0007,vitreoscilla_generated_4:0.00886):0.00512,(vitreoscilla_generated_1:0.01595,vitreoscilla_generated_8:0.00859):0.00285):0.00363,((vitreoscilla_generated_5:0.00759,vitreoscilla_generated_6:0.00344):0.01223,vitreoscilla_generated_7:0.01113):0.00812):0.00357,((vitreoscilla_generated_3:0.02488,vitreoscilla_generated_9:0.03721):0.04214,vitreoscilla_generated_10:0.04354):0.00453):0.00069,Vitreoscilla_midas_8:0.00068):0.00069,Vitreoscilla_midas_1:0.00069):0.00069,(Vitreoscilla_midas_2:0,Vitreoscilla_midas_3:0,Vitreoscilla_midas_4:0,Vitreoscilla_midas_9:0,Vitreoscilla_midas_10:0):0.00069):0.00274,Vitreoscilla_midas_5:0.00064):0.00632,Vitreoscilla_midas_7:0.00299):0.02065,Vitreoscilla_midas_6:0.0139):0.01535,(((((((((((laribacter_generated_2:0.10155,laribacter_generated_5:0.01906):0.04232,laribacter_generated_8:0.03351):0.02467,laribacter_generated_9:0.01799):0.0066,(laribacter_generated_7:0.06026,laribacter_generated_1:0.01977):0.0585):0.0106,laribacter_generated_6:0.02423):0.00345,laribacter_generated_4:0.00069):0.0033,(laribacter_generated_3:0.02026,laribacter_generated_10:0.0363):0.01333):0.00638,Laribacter_midas_1:0.00069):0.00069,(Laribacter_midas_3:0,Laribacter_midas_4:0,Laribacter_midas_5:0,Laribacter_midas_6:0):0.00069):0.00069,Laribacter_midas_7:0.00133):0.00069,(Laribacter_midas_2:0,Laribacter_midas_8:0):0.00069):0.02305):0.01409):0.06592,(((((((((((((pseudoxanthomonas_generated_6:0.00728,pseudoxanthomonas_generated_9:0.00292):0.06664,pseudoxanthomonas_generated_3:0.00167):0.04081,pseudoxanthomonas_generated_8:0.01202):0.00828,pseudoxanthomonas_generated_7:0.0027):0.00165,pseudoxanthomonas_generated_4:0.00364):0.00157,pseudoxanthomonas_generated_1:0.00143):0.00113,(pseudoxanthomonas_generated_2:0.00069,pseudoxanthomonas_generated_5:0.00516):0.01744):0.00114,pseudoxanthomonas_generated_10:0.00069):0.02582,(((((((Pseudoxanthomonas_midas_4:0.00133,Pseudoxanthomonas_midas_6:0.00254):0.00132,Pseudoxanthomonas_midas_8:0.00068):0.00252,(Pseudoxanthomonas_midas_3:0,Pseudoxanthomonas_midas_9:0):0.00069):0.00249,Pseudoxanthomonas_midas_1:0.00069):0.00068,Pseudoxanthomonas_midas_7:0.0025):0.00249,Pseudoxanthomonas_midas_10:0.00068):0.0013,Pseudoxanthomonas_midas_5:0.00069):0.004):0.00738,Pseudoxanthomonas_midas_2:0.01146):0.02746,(Rhodanobacter_midas_1:0.00132,Rhodanobacter_midas_9:0.00069):0.00523):0.00633,Rhodanobacter_midas_3:0.02341):0.01179,((((((((((((rhodanobacter_generated_8:0.00889,rhodanobacter_generated_9:0.01767):0.00585,(rhodanobacter_generated_3:0.01229,rhodanobacter_generated_6:0.02644):0.00432):0.02767,rhodanobacter_generated_5:0.03785):0.02979,rhodanobacter_generated_10:0.00213):0.00281,rhodanobacter_generated_7:0.00066):0.00364,(rhodanobacter_generated_2:0.01856,rhodanobacter_generated_1:0.01472):0.00932):0.00069,rhodanobacter_generated_4:0.00387):0.00214,Rhodanobacter_midas_4:0.00108):0.00692,Rhodanobacter_midas_2:0.00735):0.0007,Rhodanobacter_midas_5:0.00253):0.00413,((Rhodanobacter_midas_6:0.00254,Rhodanobacter_midas_7:0.00254):0.00133,Rhodanobacter_midas_8:0.00134):0.00254):0.00068,Rhodanobacter_midas_10:0.00252):0.0303):0.02944):0.01962,(((((((Thiopseudomonas_midas_1:0,Thiopseudomonas_midas_7:0):0.00133,Thiopseudomonas_midas_3:0.0038):0.00133,((Thiopseudomonas_midas_4:0.00382,Thiopseudomonas_midas_8:0.00069):0.00069,Thiopseudomonas_midas_9:0.00134):0.00069):0.00068,((Thiopseudomonas_midas_5:0.00379,Thiopseudomonas_midas_6:0.00069):0.00069,Thiopseudomonas_midas_2:0.00124):0.00133):0.00619,Thiopseudomonas_midas_10:0.00069):0.00817,((((((thiopseudomonas_generated_6:0.07548,thiopseudomonas_generated_1:0.03543):0.01338,thiopseudomonas_generated_8:0.1103):0.01958,(thiopseudomonas_generated_2:0.13842,thiopseudomonas_generated_7:0.17604):0.07344):0.01966,(thiopseudomonas_generated_10:0.24879,thiopseudomonas_generated_9:0.29601):0.04567):0.02096,(thiopseudomonas_generated_3:0.12699,thiopseudomonas_generated_4:0.1084):0.06401):0.01689,thiopseudomonas_generated_5:0.03211):0.01424):0.03842,(((Psychromonas_midas_1:0,Psychromonas_midas_2:0,Psychromonas_midas_3:0,Psychromonas_midas_4:0,Psychromonas_midas_5:0,Psychromonas_midas_6:0,Psychromonas_midas_7:0,Psychromonas_midas_8:0,Psychromonas_midas_9:0):0.00069,Psychromonas_midas_10:0.00132):0.00558,(((((psychromonas_generated_2:0.15025,psychromonas_generated_7:0.00069):0.00643,(psychromonas_generated_9:0.04505,psychromonas_generated_4:0.0245):0.00894):0.01612,psychromonas_generated_1:0.0235):0.01038,((psychromonas_generated_6:0.08389,psychromonas_generated_10:0.03604):0.01499,psychromonas_generated_3:0.07299):0.00763):0.01259,(psychromonas_generated_5:0.02044,psychromonas_generated_8:0.00069):0.00824):0.00918):0.07454):0.00971):0.01955,((((((((((((coxiella_generated_1:0.00958,coxiella_generated_7:0.0567):0.06318,coxiella_generated_6:0.08112):0.02468,coxiella_generated_2:0.01823):0.01084,coxiella_generated_8:0.02223):0.00597,coxiella_generated_4:0.02043):0.00214,coxiella_generated_3:0.01454):0.00839,coxiella_generated_9:0.00743):0.00349,coxiella_generated_5:0.00184):0.00291,coxiella_generated_10:0.00084):0.03669,Coxiella_midas_7:0.07039):0.0079,(Coxiella_midas_3:0.00131,Coxiella_midas_9:0.00069):0.03618):0.00819,((((Coxiella_midas_5:0.00377,Coxiella_midas_1:0.00503):0.00131,Coxiella_midas_10:0.00069):0.00133,Coxiella_midas_4:0.00378):0.01509,((Coxiella_midas_2:0.00806,Coxiella_midas_6:0.01099):0.00327,Coxiella_midas_8:0.01055):0.01999):0.00404):0.01789):0.03615):0.00866,(((((((Geobacter_midas_7:0.00381,Geobacter_midas_10:0.00069):0.00486,Geobacter_midas_8:0.00153):0.00239,(Geobacter_midas_4:0.00379,Geobacter_midas_9:0.00069):0.00287):0.00606,Geobacter_midas_6:0.00745):0.0007,Geobacter_midas_5:0.00068):0.0014,((Geobacter_midas_1:0,Geobacter_midas_2:0):0.00389,Geobacter_midas_3:0.00629):0.00257):0.01086,((((((geobacter_generated_3:0.05851,geobacter_generated_7:0.01237):0.07624,geobacter_generated_4:0.0591):0.00636,geobacter_generated_5:0.03683):0.00632,geobacter_generated_1:0.00886):0.003,((geobacter_generated_6:0.00761,geobacter_generated_2:0.00548):0.00399,geobacter_generated_8:0.00682):0.00302):0.00209,(geobacter_generated_9:0.01435,geobacter_generated_10:0.00152):0.0015):0.01539):0.05749):0.01047,((((((((((((sulfurospirillum_generated_9:0.00068,sulfurospirillum_generated_5:0.0326):0.0087,sulfurospirillum_generated_2:0.13861):0.00416,((sulfurospirillum_generated_1:0.04009,sulfurospirillum_generated_3:0.01912):0.01434,sulfurospirillum_generated_6:0.01117):0.00921):0.00861,sulfurospirillum_generated_7:0.01411):0.00936,((sulfurospirillum_generated_4:0.03647,sulfurospirillum_generated_8:0.00069):0.01204,sulfurospirillum_generated_10:0.03149):0.01332):0.00069,(Sulfurospirillum_midas_1:0,Sulfurospirillum_midas_5:0,Sulfurospirillum_midas_6:0):0.00648):0.00143,(Sulfurospirillum_midas_9:0.00136,Sulfurospirillum_midas_10:0.00137):0.00137):0.00269,(Sulfurospirillum_midas_2:0,Sulfurospirillum_midas_4:0):0.00068):0.00139,Sulfurospirillum_midas_3:0.00069):0.00359,Sulfurospirillum_midas_7:0.00068):0.02369,Sulfurospirillum_midas_8:0.02363):0.03628,(((((Sulfurovum_midas_1:0,Sulfurovum_midas_4:0,Sulfurovum_midas_6:0):0.01437,((Sulfurovum_midas_3:0,Sulfurovum_midas_8:0):0.00786,Sulfurovum_midas_7:0.00244):0.004):0.00523,Sulfurovum_midas_9:0.02275):0.00742,((Sulfurovum_midas_2:0,Sulfurovum_midas_10:0):0.01822,Sulfurovum_midas_5:0.00644):0.01158):0.00579,((((((((sulfurovum_generated_8:0.01551,sulfurovum_generated_10:0.02154):0.02756,sulfurovum_generated_3:0.01953):0.13419,sulfurovum_generated_1:0.10111):0.0205,sulfurovum_generated_9:0.05909):0.00982,sulfurovum_generated_2:0.02366):0.00845,sulfurovum_generated_7:0.02689):0.00572,(sulfurovum_generated_6:0.12342,sulfurovum_generated_5:0.14718):0.03293):0.00364,sulfurovum_generated_4:0.01971):0.0117):0.04104):0.12916):0.04938,((((((((((((((sphingobium_generated_6:0.00069,sphingobium_generated_4:0.00085):0.00112,sphingobium_generated_8:0.00066):0.00069,sphingobium_generated_2:0.00069):0.00069,((sphingobium_generated_1:0.00069,sphingobium_generated_9:0.00179):0.00178,(sphingobium_generated_3:0.00215,sphingobium_generated_7:0.0089):0.00595):0.00181):0.00068,(sphingobium_generated_5:0.00069,sphingobium_generated_10:0.00178):0.00176):0.02839,((Sphingobium_midas_2:0.00069,Sphingobium_midas_10:0.0026):0.00205,Sphingobium_midas_1:0.00334):0.00543):0.00679,Sphingobium_midas_7:0.00349):0.00557,(Sphingobium_midas_6:0.00069,Sphingobium_midas_8:0.00137):0.00347):0.00068,Sphingobium_midas_4:0.00652):0.00284,Sphingobium_midas_9:0.00653):0.00279,Sphingobium_midas_3:0.00523):0.00282,Sphingobium_midas_5:0.00138):0.00069,(((((((sphingomonas_generated_2:0.00771,sphingomonas_generated_7:0.01697):0.00395,(sphingomonas_generated_3:0.01841,sphingomonas_generated_10:0.02575):0.01306):0.00667,sphingomonas_generated_1:0.03102):0.00123,Sphingomonas_midas_9:0.00523):0.00157,((((sphingomonas_generated_5:0.04917,sphingomonas_generated_6:0.04305):0.01096,sphingomonas_generated_9:0.06082):0.00519,sphingomonas_generated_8:0.0451):0.00233,sphingomonas_generated_4:0.0299):0.01474):0.00255,Sphingomonas_midas_10:0.00068):0.011,((((Sphingomonas_midas_5:0.00069,Sphingomonas_midas_7:0.00385):0.00256,Sphingomonas_midas_2:0.01042):0.00519,Sphingomonas_midas_4:0.00069):0.00657,Sphingomonas_midas_8:0.01843):0.00779):0.01162):0.00751,((((((((((((((sphingopyxis_generated_3:0.03116,sphingopyxis_generated_4:0.00861):0.02537,(sphingopyxis_generated_8:0.05211,sphingopyxis_generated_1:0.00081):0.0218):0.0533,sphingopyxis_generated_6:0.00069):0.0015,sphingopyxis_generated_5:0.00098):0.00458,sphingopyxis_generated_9:0.00069):0.00069,sphingopyxis_generated_2:0.00069):0.0015,sphingopyxis_generated_7:0.00069):0.00148,sphingopyxis_generated_10:0.0007):0.00259,Sphingopyxis_midas_1:0.00137):0.00069,Sphingopyxis_midas_10:0.00069):0.00069,(Sphingopyxis_midas_7:0.00509,Sphingopyxis_midas_8:0.00069):0.0039):0.00094,((Sphingopyxis_midas_3:0,Sphingopyxis_midas_5:0):0.00106,Sphingopyxis_midas_4:0.00066):0.00137):0.00069,Sphingopyxis_midas_6:0.00519):0.00511,((((Sphingomonas_midas_1:0.0007,Sphingomonas_midas_6:0.00386):0.01305,Sphingomonas_midas_3:0.0007):0.01566,Sphingopyxis_midas_9:0.00271):0.0065,Sphingopyxis_midas_2:0.01154):0.00138):0.00783):0.03161):0.01026,(((((((((((paracoccus_generated_5:0.01413,paracoccus_generated_7:0.00855):0.01413,paracoccus_generated_3:0.03283):0.01332,((paracoccus_generated_8:0.00064,paracoccus_generated_1:0.02444):0.00157,paracoccus_generated_9:0.00069):0.00619):0.00154,((paracoccus_generated_2:0.00777,paracoccus_generated_6:0.02064):0.0044,paracoccus_generated_4:0.0095):0.02514):0.00716,((((Paracoccus_midas_2:0,Paracoccus_midas_8:0):0.00069,Paracoccus_midas_9:0.00393):0.00263,Paracoccus_midas_6:0.00069):0.00068,Paracoccus_midas_3:0.00466):0.00406):0.00089,paracoccus_generated_10:0.01472):0.00539,(((Paracoccus_midas_1:0.00069,Paracoccus_midas_4:0.00069):0.01671,Paracoccus_midas_7:0.00689):0.00751,Paracoccus_midas_5:0.01347):0.00494):0.00475,Paracoccus_midas_10:0.01684):0.0213,(((Cereibacter_midas_2:0,Cereibacter_midas_7:0):0.00069,(Cereibacter_midas_5:0,Cereibacter_midas_6:0):0.00069):0.00068,((Cereibacter_midas_4:0,Cereibacter_midas_10:0):0.00376,(Cereibacter_midas_3:0.00264,Cereibacter_midas_8:0.00069):0.00069):0.00233):0.00068):0.00756,(Cereibacter_midas_1:0.00069,Cereibacter_midas_9:0.00069):0.0007):0.00829,((((cereibacter_generated_6:0.02752,cereibacter_generated_7:0.05933):0.0034,(cereibacter_generated_8:0.04606,cereibacter_generated_2:0.01453):0.01067):0.00686,((cereibacter_generated_10:0.21076,cereibacter_generated_9:0.09208):0.05531,cereibacter_generated_3:0.16577):0.01273):0.00859,((cereibacter_generated_4:0.16852,cereibacter_generated_5:0.25439):0.03798,cereibacter_generated_1:0.05687):0.00645):0.01165):0.05463):0.00939,(((((((((Rhodopseudomonas_midas_8:0.00264,Rhodopseudomonas_midas_7:0.00263):0.00263,Rhodopseudomonas_midas_2:0.00069):0.00069,Rhodopseudomonas_midas_4:0.00262):0.00521,(Rhodopseudomonas_midas_6:0,Rhodopseudomonas_midas_9:0,Rhodopseudomonas_midas_10:0):0.00069):0.00263,Rhodopseudomonas_midas_1:0.00263):0.00069,Rhodopseudomonas_midas_5:0.00069):0.00069,(((rhodopseudomonas_generated_1:0,rhodopseudomonas_generated_2:0,rhodopseudomonas_generated_3:0,rhodopseudomonas_generated_6:0):0.00069,Rhodopseudomonas_midas_3:0.00356):0.00069,rhodopseudomonas_generated_5:0.00696):0.00069):0.0007,((((rhodopseudomonas_generated_4:0.0231,rhodopseudomonas_generated_8:0.05993):0.00298,rhodopseudomonas_generated_9:0.0479):0.00864,rhodopseudomonas_generated_10:0.09389):0.01994,rhodopseudomonas_generated_7:0.07164):0.00113):0.05024,((((((((Methylocystis_midas_5:0.00069,Methylocystis_midas_8:0.00113):0.00259,Methylocystis_midas_10:0.00239):0.00069,Methylocystis_midas_3:0.00069):0.0007,Methylocystis_midas_2:0.00263):0.00137,(Methylocystis_midas_1:0,Methylocystis_midas_6:0):0.00138):0.00069,((Methylocystis_midas_4:0,Methylocystis_midas_9:0):0.00263,Methylocystis_midas_7:0.0007):0.00069):0.00069,((methylocystis_generated_1:0.02525,methylocystis_generated_5:0.02286):0.00729,methylocystis_generated_6:0.02009):0.00643):0.00115,(((methylocystis_generated_10:0.02142,methylocystis_generated_9:0.04431):0.00985,(methylocystis_generated_4:0.0069,methylocystis_generated_8:0.00766):0.00318):0.00246,(methylocystis_generated_2:0.05404,methylocystis_generated_7:0.06637):0.01513):0.00069):0.01694):0.02314):0.01037,((((((((mesorhizobium_generated_2:0.02217,mesorhizobium_generated_10:0.05242):0.00292,mesorhizobium_generated_1:0.0832):0.01333,(mesorhizobium_generated_3:0.01399,mesorhizobium_generated_5:0.00637):0.02055):0.00605,mesorhizobium_generated_8:0.02572):0.01096,(mesorhizobium_generated_4:0.02627,mesorhizobium_generated_7:0.02782):0.00531):0.00663,(mesorhizobium_generated_9:0.0223,mesorhizobium_generated_6:0.01902):0.00803):0.00642,(((((((Mesorhizobium_midas_5:0.00811,Mesorhizobium_midas_10:0.00137):0.00272,Mesorhizobium_midas_3:0.00069):0.0068,Mesorhizobium_midas_9:0.00786):0.00807,Mesorhizobium_midas_7:0.00068):0.00512,Mesorhizobium_midas_6:0.00069):0.00379,Mesorhizobium_midas_1:0.00069):0.00069,Mesorhizobium_midas_2:0.00069):0.00069):0.00138,(Mesorhizobium_midas_4:0.00577,Mesorhizobium_midas_8:0.00526):0.00148):0.00972):0.00757,Shinella_midas_5:0.0007):0.00368,((((((((Shinella_midas_1:0,Shinella_midas_2:0,Shinella_midas_3:0):0.00069,Shinella_midas_7:0.01677):0.00347,Shinella_midas_6:0.00069):0.00106,Shinella_midas_10:0.00916):0.00091,Shinella_midas_9:0.00138):0.00182,Shinella_midas_4:0.00146):0.00826,Shinella_midas_8:0.00534):0.00308,(((((shinella_generated_7:0.03598,shinella_generated_6:0.0201):0.0358,shinella_generated_9:0.0418):0.00508,shinella_generated_3:0.02869):0.01375,(shinella_generated_1:0.00993,shinella_generated_8:0.017):0.04107):0.01199,shinella_generated_2:0.0264):0.00171):0.00241):0.00152,((methylocystis_generated_3:0.20164,pseudochrobactrum_generated_1:0.11871):0.03764,shinella_generated_10:0.02551):0.00999):0.00489,(shinella_generated_4:0.01521,shinella_generated_5:0.01031):0.04146):0.01976,Pseudochrobactrum_midas_9:0.00262):0.00185,Pseudochrobactrum_midas_10:0.00069):0.00068,((pseudochrobactrum_generated_5:0.00934,pseudochrobactrum_generated_7:0.01323):0.02445,pseudochrobactrum_generated_10:0.00205):0.00153):0.00269,((((pseudochrobactrum_generated_2:0.02046,pseudochrobactrum_generated_3:0.01812):0.02061,pseudochrobactrum_generated_6:0.00385):0.00294,(pseudochrobactrum_generated_8:0.00657,pseudochrobactrum_generated_4:0.00068):0.00411):0.00551,pseudochrobactrum_generated_9:0.00428):0.00402):0.00069,Pseudochrobactrum_midas_5:0.00137):0.00069,((Pseudochrobactrum_midas_3:0,Pseudochrobactrum_midas_7:0):0.0026,Pseudochrobactrum_midas_6:0.00069):0.00262,((Pseudochrobactrum_midas_1:0,Pseudochrobactrum_midas_4:0,Pseudochrobactrum_midas_8:0):0.00069,Pseudochrobactrum_midas_2:0.00069):0.00069);
